# Supplementary material for: Mercury Content and Amelioration of Its Toxicity by Nitric Oxide in Lichens
Source: Plants (Basel). 2023 Feb 7;12(4):727. doi: 10.3390/plants12040727 (PMC9967695; doi:10.3390/plants12040727)
Supplement: Supplementary file 1 [file plants-12-00727-s001.zip]

Archive with 1 entries (1 files):
- plants-2161727-supplementary.pdf
